# Supplementary material for: Surface Water Processes Influencing Alterations in Pharmaceutical Chemical Composition following Wastewater Discharge into a Freshwater Estuary
Source: Toxics. 2022 Nov 17;10(11):702. doi: 10.3390/toxics10110702 (PMC9696070; doi:10.3390/toxics10110702)
Supplement: Supplementary file 1 [file toxics-10-00702-s001.zip]

Archive with 1 entries (1 files):
- toxics-1970929-supplementary.pdf
